# Supplementary material for: Gene Expression Analysis of the Effect of Ischemic Infarction in Whole Blood
Source: Int J Mol Sci. 2017 Nov 5;18(11):2335. doi: 10.3390/ijms18112335 (PMC5713304; doi:10.3390/ijms18112335)
Supplement: Supplementary file 1 [file ijms-18-02335-s001.zip]

Archive with 3 entries (3 files):
- Supplementary/S1_Table.xlsx
- Supplementary/S2_Table.xlsx
- Supplementary/S3_Table.xlsx
