# Supplementary material for: Gene Expression Analysis of the Effect of Ischemic Infarction in Whole Blood
Source: Int J Mol Sci. 2017 Nov 5;18(11):2335. doi: 10.3390/ijms18112335 (PMC5713304; doi:10.3390/ijms18112335)
Supplement: Supplementary file 1 [file ijms-18-02335-s001.zip › Supplementary/S1_Table.xlsx]

## Sheet: S1
S1 Table. Differentially expressed genes in blood
Probe Set ID	Gene Symbol	Gene Title		FDR
1398975_at	Aamp	angio-associated, migratory cell protein	M < S	0.00154546
1373302_at	Acer2	alkaline ceramidase 2	M > S	0.0268
1391791_at	Acer2	alkaline ceramidase 2	M > S	0.0097
1370939_at	Acsl1	acyl-CoA synthetase long-chain family member 1	M < S	0.0288333
1388487_at	Add1	adducin 1 (alpha)	M < S	0.00666667
1399096_at	Add3	adducin 3 (gamma)	M < S	0.0354621
1368867_at	Ago2	argonaute RISC catalytic component 2	M < S	0.0487611
1388765_at	Akt2	v-akt murine thymoma viral oncogene homolog 2	M < S	0.0224608
1371328_at	Amfr	autocrine motility factor receptor, E3 ubiquitin protein ligase	M < S	0.0357985
1371873_at	Anp32e	acidic (leucine-rich) nuclear phosphoprotein 32 family, member E	M < S	0.00685714
1368143_at	Anxa7	annexin A7	M < S	0.0482458
1398765_at	Ap2m1	adaptor-related protein complex 2, mu 1 subunit	M < S	0.0469191
1389941_at	Arl2bp	ADP-ribosylation factor-like 2 binding protein	M < S	0.0386069
1371511_at	Arpc2	actin related protein 2/3 complex, subunit 2	M < S	0
1375137_at	Arpc2	actin related protein 2/3 complex, subunit 2	M < S	0
1376167_at	Asb1	ankyrin repeat and SOCS box-containing 1	M < S	0.00613333
1387925_at	Asns	asparagine synthetase (glutamine-hydrolyzing)	M < S	0.001875
1370275_at	Atp5b	ATP synthase, H+ transporting, mitochondrial F1 complex, beta polypeptide	M < S	0.048489
1377637_at	B3gnt5	UDP-GlcNAc:betaGal beta-1,3-N-acetylglucosaminyltransferase 5	M < S	0.00778571
1388490_at	Bap1	BRCA1 associated protein-1 (ubiquitin carboxy-terminal hydrolase)	M < S	0
1372351_at	Brd4	bromodomain containing 4	M < S	0.0366028
1367657_at	Btg1	B-cell translocation gene 1, anti-proliferative	M < S	0.0150548
1392912_at	Cacybp	calcyclin binding protein	M > S	0.0025
1392979_at	Cacybp	calcyclin binding protein	M > S	0.0039
1372374_at	Car1	carbonic anhydrase I	M < S	0.000444444
1367733_at	Car2	carbonic anhydrase 2	M > S	0.00472727
1369983_at	Ccl5	chemokine (C-C motif) ligand 5	M < S	0.0119538
1389123_at	Ccl6	chemokine (C-C motif) ligand 6	M > S	0.0481429
1392937_at	Ccni	cyclin I	M < S	0.0355496
1367689_a_at	Cd36	CD36 molecule (thrombospondin receptor)	M < S	0.0212
1386901_at	Cd36	CD36 molecule (thrombospondin receptor)	M < S	0.0357
1384787_at	Cd3g	CD3 molecule, gamma	M < S	0.0465988
1369559_a_at	Cd47	Cd47 molecule	M < S	0.0191609
1367929_at	Cd59	CD59 molecule, complement regulatory protein	M < S	0.0186296
1367679_at	Cd74	Cd74 molecule, major histocompatibility complex, class II invariant chain	M < S	0.000285714
1370825_a_at	Cdc42	cell division cycle 42	M < S	0.0423789
1388704_at	Celf1	CUGBP, Elav-like family member 1	M < S	0.0297073
1371469_at	Chp1	calcineurin-like EF-hand protein 1	M < S	0.0038
1387388_at	Chp1	calcineurin-like EF-hand protein 1	M < S	0.0321
1373650_at	Cmas	cytidine monophosphate N-acetylneuraminic acid synthetase	M < S	0.0148649
1369964_at	Coro1a	coronin, actin binding protein 1A	M < S	0.0243028
1379446_at	Cr2	complement component (3d/Epstein Barr virus) receptor 2	M < S	0.0443939
1386009_at	Csf3r	colony stimulating factor 3 receptor (granulocyte)	M > S	0.0331282
1369951_at	Ctrb1	chymotrypsinogen B1	M > S	0.0025
1368167_at	Ctse	cathepsin E	M < S	0.0227308
1379344_at	Cybb	cytochrome b-245, beta polypeptide	M < S	0.0236944
1373375_at	Dennd5a	DENN/MADD domain containing 5A	M < S	0.00647368
1368852_at	Dnaja1	DnaJ (Hsp40) homolog, subfamily A, member 1	M > S	0.005
1398819_at	Dnaja1	DnaJ (Hsp40) homolog, subfamily A, member 1	M > S	0
1383302_at	Dnajb1	DnaJ (Hsp40) homolog, subfamily B, member 1	M > S	0.0029
1388722_at	Dnajb1	DnaJ (Hsp40) homolog, subfamily B, member 1	M > S	0.0029
1392619_at	Ebf1	early B-cell factor 1	M < S	0.040758
1388449_at	Eef1b2	eukaryotic translation elongation factor 1 beta 2	M < S	0.0412767
1387658_at	Eef2k	eukaryotic elongation factor-2 kinase	M > S	0.00736
1372331_at	Eif1ax	eukaryotic translation initiation factor 1A, X-linked	M < S	0.011629
1387272_at	Eif2ak1	eukaryotic translation initiation factor 2 alpha kinase 1	M < S	0.0358496
1373364_at	Eif4g3	eukaryotic translation initiation factor 4 gamma, 3	M < S	0.0477727
1389680_at	Ell2	elongation factor RNA polymerase II 2	M < S	0.0120476
1368851_at	Ets1	v-ets avian erythroblastosis virus E26 oncogene homolog 1	M < S	0.00603226
1371970_at	Fam111a	family with sequence similarity 111, member A	M > S	0.00373684
1373688_at	Fam220a	family with sequence similarity 220, member A	M < S	0.0254107
1382184_at	Fcmr	Fc fragment of IgM receptor	M < S	0.0065
1393249_at	Fli1	Fli-1 proto-oncogene, ETS transcription factor	M < S	0.0123788
1390885_at	Foxp1	forkhead box P1	M < S	0.0454353
1373195_at	Fus	fused in sarcoma RNA binding protein	M < S	0.0385959
1387659_at	Gda	guanine deaminase	M < S	0.0145278
1371574_at	Ghitm	growth hormone inducible transmembrane protein	M < S	0.0252883
1388480_at	Gltp	glycolipid transfer protein	M < S	0.045006
1371798_at	Gna12	guanine nucleotide binding protein (G protein) alpha 12	M < S	0.0418688
1377739_at	Gng12	guanine nucleotide binding protein (G protein), gamma 12	M < S	0.0087551
1386871_at	Gpx4	glutathione peroxidase 4	M < S	0.0117119
1393987_s_at	Grk6	G protein-coupled receptor kinase 6	M < S	0.0354818
1386861_at	H2afz	H2A histone family, member Z	M < S	0.0448922
1370190_at	H3f3b	H3 histone, family 3B	M < S	0.0305
1398888_at	H3f3b	H3 histone, family 3B	M < S	0.0399
1367694_at	Hadhb	hydroxyacyl-CoA dehydrogenase/3-ketoacyl-CoA thiolase/enoyl-CoA hydratase (trifunctional protein), beta subunit	M < S	0.0394626
1375519_at	Hba-a1	hemoglobin alpha, adult chain 1	M > S	0.0286111
1372701_at	Hsp90aa1	heat shock protein 90, alpha (cytosolic), class A member 1	M > S	0
1388850_at	Hsp90aa1	heat shock protein 90, alpha (cytosolic), class A member 1	M > S	0
1375335_at	Hsp90ab1	heat shock protein 90 alpha (cytosolic), class B member 1	M > S	0.0023
1375336_at	Hsp90ab1	heat shock protein 90 alpha (cytosolic), class B member 1	M > S	0.0027
1370912_at	Hspa1a	heat shock 70kD protein 1A	M > S	0.00214286
1398240_at	Hspa8	heat shock 70kDa protein 8	M > S	0.004
1385620_at	Hsph1	heat shock 105/110 protein 1	M > S	0.0025
1388898_at	Hsph1	heat shock 105/110 protein 1	M > S	0.0003
1387770_at	Ifi27	interferon, alpha-inducible protein 27	M > S	0.0275938
1384271_at	IgG-2a	gamma-2a immunoglobulin heavy chain	M < S	0.00105
1380366_at	Igh-6	immunoglobulin heavy chain 6	M < S	0.0001
1388166_at	Igh-6	immunoglobulin heavy chain 6	M < S	0.0144
1387180_at	Il1r2	interleukin 1 receptor, type II	M > S	0.0289429
1373379_at	Irak1	interleukin-1 receptor-associated kinase 1	M < S	0.00646875
1388603_a_at	Isca1	iron-sulfur cluster assembly 1	M < S	0.0117541
1393347_at	Itgal	integrin, alpha L	M < S	0.0477886
1393138_at	Jund	jun D proto-oncogene	M < S	0.0409032
1374330_at	Kel	Kell blood group, metallo-endopeptidase	M < S	0.00464286
1376569_at	Klf2	Kruppel-like factor 2	M < S	0.0431975
1388728_at	Laptm4b	lysosomal protein transmembrane 4 beta	M < S	0.00761364
1389210_at	Lcp1	lymphocyte cytosolic protein 1	M < S	0.0461111
1372701_at	LOC100362895	heat shock protein 1, alpha-like	M > S	0
1390988_at	LOC100363171	histone variant H2al2-like	M < S	0.0492404
1367689_a_at	LOC100365047	scavenger receptor class B, member 2-like	M < S	0.0212
1386901_at	LOC100365047	scavenger receptor class B, member 2-like	M < S	0.0357
1375928_at	LOC100909949	N-lysine methyltransferase SETD8-like	M < S	0.0356838
1371447_at	LOC100910270	uncharacterized LOC100910270	M < S	0.0408526
1373529_at	LOC100910864	mitochondrial carrier triple repeat protein 1-like	M < S	0.0086
1379456_at	LOC100910864	mitochondrial carrier triple repeat protein 1-like	M < S	0.0139
1386478_at	LOC100910864	mitochondrial carrier triple repeat protein 1-like	M < S	0.0251
1372585_at	LOC100910973	uncharacterized LOC100910973	M < S	0.0123582
1372711_at	LOC100911664	uncharacterized LOC100911664	M < S	0.00864583
1371941_at	LOC102556337	mitochondrial fission factor-like	M < S	0.0400403
1387888_at	LOC103689992	40S ribosomal protein S9	M < S	0.0486947
1386901_at	LOC103690020	platelet glycoprotein 4-like	M < S	0.0356978
1372701_at	LOC103692716	heat shock protein HSP 90-alpha	M > S	0
1388850_at	LOC103692716	heat shock protein HSP 90-alpha	M > S	0
1398757_at	LOC300303	similar to Nucleophosmin (NPM) (Nucleolar phosphoprotein B23) (Numatrin) (Nucleolar protein NO38)	M < S	0.0494032
1388166_at	LOC314492	immunoglobulin heavy chain variable region	M < S	0.0143768
1380366_at	LOC314509	similar to single chain Fv antibody fragment scFv 7-10A	M < S	0.0001
1388166_at	LOC314509	similar to single chain Fv antibody fragment scFv 7-10A	M < S	0.0144
1371119_at	LOC360231	MHC class I RT1.O type 149 processed pseudogene	M < S	0.000111111
1398240_at	LOC498426	similar to heat shock protein 8	M > S	0.004
1372711_at	LOC498750	similar to cDNA sequence BC005537	M < S	0.00864583
1387902_a_at	LOC500180	similar to IG KAPPA CHAIN V-V REGION K2 PRECURSOR	M < S	0.0002
1387902_a_at	LOC500183	similar to NGF-binding Ig light chain	M < S	0.0002
1398240_at	LOC680121	similar to heat shock protein 8	M > S	0.004
1370967_at	LOC680329	immunoglobulin lambda-like polypeptide 5-like	M < S	0.000181818
1388850_at	LOC680491	similar to heat shock protein 1, alpha	M > S	0
1380888_at	LOC684841	similar to CG31613-PA	M < S	0.0192262
1382950_at	LOC685067	similar to guanylate binding protein family, member 6	M < S	0.0189419
1398240_at	LOC689955	similar to heat shock protein 8	M > S	0.004
1387902_a_at	LOC690813	Ig kappa chain V-IV region-like	M < S	0.0002
1374626_at	Lrg1	leucine-rich alpha-2-glycoprotein 1	M < S	0.030376
1388347_at	Ly6e	lymphocyte antigen 6 complex, locus E	M < S	0.0365282
1373529_at	Mcart1	mitochondrial carrier triple repeat 1	M < S	0.0086
1379456_at	Mcart1	mitochondrial carrier triple repeat 1	M < S	0.0139
1386478_at	Mcart1	mitochondrial carrier triple repeat 1	M < S	0.0251
1389312_at	Memo1	mediator of cell motility 1	M < S	0.000307692
1371941_at	Mff	mitochondrial fission factor	M < S	0.0400403
1374775_at	Mki67	marker of proliferation Ki-67	M > S	0.00264286
1372038_at	Mknk2	MAP kinase-interacting serine/threonine kinase 2	M < S	0.01616
1391446_at	Ms4a1	membrane-spanning 4-domains, subfamily A, member 1	M < S	0.00472414
1386996_at	Myl12b	myosin, light chain 12B, regulatory	M < S	0.0475819
1372497_at	Nbr1	neighbor of Brca1 gene 1	M > S	0.0012
1375108_at	ND3	NADH dehydrogenase subunit 3	M < S	0.0143714
1398757_at	Npm1	nucleophosmin (nucleolar phosphoprotein B23, numatrin)	M < S	0.0494032
1388758_at	Ogt	O-linked N-acetylglucosamine (GlcNAc) transferase	M < S	0.0312222
1388432_at	Optn	optineurin	M > S	0.0297568
1371777_at	Pabpc4	poly(A) binding protein, cytoplasmic 4	M < S	0.0328077
1382569_at	Paqr9	progestin and adipoQ receptor family member IX	M < S	0.0146479
1372229_at	Pdk3	pyruvate dehydrogenase kinase, isozyme 3	M < S	0.0108448
1367605_at	Pfn1	profilin 1	M < S	0.0319535
1378535_at	Phf7	PHD finger protein 7	M < S	0
1385808_at	Phf7	PHD finger protein 7	M < S	0
1383749_at	Phospho1	phosphatase, orphan 1	M < S	0.00178261
1371447_at	Plac8	placenta-specific 8	M < S	0.0408526
1372733_at	Pnpla8	patatin-like phospholipase domain containing 8	M < S	0.0106
1395725_at	Pnpla8	patatin-like phospholipase domain containing 8	M < S	0.019
1386950_at	Ppp1cb	protein phosphatase 1, catalytic subunit, beta isozyme	M < S	0.00874
1383180_at	Ppp1r2	protein phosphatase 1, regulatory (inhibitor) subunit 2	M < S	0.0385556
1372931_at	Praf2	PRA1 domain family, member 2	M < S	0.0263305
1367613_at	Prdx1	peroxiredoxin 1	M < S	0.0263596
1367613_at	Prdx1l1	peroxiredoxin 1-like 1	M < S	0.0263596
1370096_at	Prf1	perforin 1 (pore forming protein)	M < S	0.0208791
1370585_a_at	Prkcb	protein kinase C, beta	M < S	0.019012
1388408_at	Prr13	proline rich 13	M < S	0.0475977
1399079_at	Prrc2c	proline-rich coiled-coil 2C	M < S	0.0482584
1367971_at	Ptp4a2	protein tyrosine phosphatase type IVA, member 2	M < S	0.010283
1390798_at	Ptprc	protein tyrosine phosphatase, receptor type, C	M < S	0.0272941
1370122_at	Rab27b	RAB27B, member RAS oncogene family	M > S	0.0242
1378107_at	Rab27b	RAB27B, member RAS oncogene family	M > S	0.008
1372707_at	Rab6a	RAB6A, member RAS oncogene family	M < S	0.00826087
1368217_at	Ralbp1	ralA binding protein 1	M < S	0.0077561
1367590_at	Ran	RAN, member RAS oncogene family	M < S	0.0441265
1371583_at	Rbm3	RNA binding motif (RNP1, RRM) protein 3	M < S	0.0003125
1398577_at	RGD1310507	similar to RIKEN cDNA 1300017J02	M < S	0.0491117
1398952_at	RGD1564093	similar to RIKEN cDNA 2310036O22	M < S	0.0237642
1387388_at	RGD1564956	similar to calcium binding protein P22	M < S	0.0321406
1373529_at	RGD1565119	similar to Mitochondrial carrier triple repeat 1	M < S	0.0086
1379456_at	RGD1565119	similar to Mitochondrial carrier triple repeat 1	M < S	0.0139
1386478_at	RGD1565119	similar to Mitochondrial carrier triple repeat 1	M < S	0.0251
1387388_at	RGD1565588	similar to calcium binding protein P22	M < S	0.0321406
1394122_at	Rhoh	ras homolog family member H	M < S	0.0378881
1388749_at	Rmnd5a	required for meiotic nuclear division 5 homolog A	M < S	0.0110545
1390465_at	Rnf123	ring finger protein 123	M < S	0.0392162
1371300_at	Rpl3	ribosomal protein L3	M < S	0.0321732
1367567_at	Rpl6	ribosomal protein L6	M < S	0.0225464
1387888_at	Rps9	ribosomal protein S9	M < S	0.0486947
1370913_at	Rsad2	radical S-adenosyl methionine domain containing 2	M < S	0.0110893
1381593_x_at	RT1-Ba	RT1 class II, locus Ba	M < S	0.00025
1388203_x_at	RT1-CE10	RT1 class I, locus CE10	M < S	0
1388236_x_at	RT1-CE12	RT1 class I, locus CE12	M < S	0.000333333
1370883_at	RT1-Da	RT1 class II, locus Da	M < S	0.00109524
1370383_s_at	RT1-Db1	RT1 class II, locus Db1	M < S	0.00212
1388202_at	RT1-EC2	RT1 class Ib, locus EC2	M < S	0
1388203_x_at	RT1-EC2	RT1 class Ib, locus EC2	M < S	0
1388164_at	RT1-S3	RT1 class Ib, locus S3	M < S	0.0206854
1388694_at	RT1-T24-3	RT1 class I, locus T24, gene 3	M < S	0.0220421
1389734_x_at	RT1-T24-4	RT1 class I, locus T24, gene 4	M > S	0.00342857
1367846_at	S100a4	S100 calcium-binding protein A4	M < S	0.0433804
1387125_at	S100a9	S100 calcium binding protein A9	M < S	0.0396358
1371840_at	S1pr1	sphingosine-1-phosphate receptor 1	M < S	0.0408831
1378629_at	Satb1	SATB homeobox 1	M < S	0.0439207
1370817_at	Sec11c	SEC11 homolog C, signal peptidase complex subunit	M < S	0.0356159
1388076_at	Serbp1	Serpine1 mRNA binding protein 1	M < S	0.0231429
1375928_at	Setd8	SET domain containing (lysine methyltransferase) 8	M < S	0.0356838
1388828_at	Sidt2	SID1 transmembrane family, member 2	M < S	0.0492567
1370548_at	Slc16a10	solute carrier family 16 (aromatic amino acid transporter), member 10	M < S	0.00411111
1369131_at	Slc18a2	solute carrier family 18 (vesicular monoamine transporter), member 2	M > S	0.00377778
1373529_at	Slc25a51	solute carrier family 25, member 51	M < S	0.0086
1379456_at	Slc25a51	solute carrier family 25, member 51	M < S	0.0139
1386478_at	Slc25a51	solute carrier family 25, member 51	M < S	0.0251
1373529_at	Slc25a52	solute carrier family 25, member 52	M < S	0.0086
1379456_at	Slc25a52	solute carrier family 25, member 52	M < S	0.0139
1386478_at	Slc25a52	solute carrier family 25, member 52	M < S	0.0251
1368348_at	Slc6a4	solute carrier family 6 (neurotransmitter transporter), member 4	M > S	0.0295882
1387280_a_at	Slc7a5	solute carrier family 7 (amino acid transporter light chain, L system), member 5	M < S	0.000684211
1387134_at	Slfn4	schlafen 4	M < S	0.00765116
1392842_at	Slfn5	schlafen family member 5	M < S	0.021
1372333_at	Snrpe	small nuclear ribonucleoprotein polypeptide E	M < S	0.0225937
1370172_at	Sod2	superoxide dismutase 2, mitochondrial	M < S	0.0485801
1370987_at	Spn	sialophorin	M < S	0.0230101
1386212_at	Spta1	spectrin, alpha, erythrocytic 1	M < S	0.035637
1371838_at	Srsf2	serine/arginine-rich splicing factor 2	M < S	0.0489524
1369732_a_at	St3gal2	ST3 beta-galactoside alpha-2,3-sialyltransferase 2	M < S	0.00707692
1371943_at	Stk40	serine/threonine kinase 40	M < S	0.0116333
1375896_at	Stradb	STE20-related kinase adaptor beta	M < S	0.0225243
1398880_at	Sub1	SUB1 homolog, transcriptional regulator	M < S	0.0178571
1378233_at	Sync	syncoilin, intermediate filament protein	M > S	0.047625
1376197_at	Tcf7	transcription factor 7 (T-cell specific, HMG-box)	M < S	0.0187125
1388750_at	Tfrc	transferrin receptor	M < S	0.0193409
1398385_at	Thoc7	THO complex 7	M < S	0.018481
1367650_at	Tinagl1	tubulointerstitial nephritis antigen-like 1	M < S	0.0263186
1374160_at	Tmcc2	transmembrane and coiled-coil domain family 2	M < S	0.019
1373518_at	Tmem183a	transmembrane protein 183A	M < S	0.012
1379254_at	Tmem183a	transmembrane protein 183A	M < S	0.0228
1371241_x_at	Tpm1	tropomyosin 1, alpha	M > S	0.0127241
1370176_at	Trak2	trafficking protein, kinesin binding 2	M > S	0.00521739
1388821_at	Trib2	tribbles pseudokinase 2	M < S	0.0176923
1372122_at	Tsg101	tumor susceptibility 101	M < S	0.0213978
1389428_at	Tsn	translin	M < S	0.039625
1374227_at	Ttc27	tetratricopeptide repeat domain 27	M < S	0.00964706
1371542_at	Tuba4a	tubulin, alpha 4A	M < S	0.0411899
1373718_at	Tubb2a	tubulin, beta 2A class IIa	M < S	0.0490924
1388484_at	Ube2c	ubiquitin-conjugating enzyme E2C	M < S	0.0261652
1371365_at	Ube2s	ubiquitin-conjugating enzyme E2S	M < S	0.0290579
1389016_at	Usp4	ubiquitin specific peptidase 4 (proto-oncogene)	M < S	0.040281
1399159_a_at	Vamp3	vesicle-associated membrane protein 3	M < S	0.0357
1388493_at	Vopp1	vesicular, overexpressed in cancer, prosurvival protein 1	M < S	0.02075
1372314_at	Wdr26	WD repeat domain 26	M < S	0.0266552
1371516_at	Xpo7	exportin 7	M < S	0.0109123
Total of 232 probe sets; 42 probe sets were upregulated in the MCAO group and 190 probe sets were downregulated in the MCAO group when compared with the sham group. (M = MCAO, S = Sham)
