# Supplementary material for: Gene Expression Analysis of the Effect of Ischemic Infarction in Whole Blood
Source: Int J Mol Sci. 2017 Nov 5;18(11):2335. doi: 10.3390/ijms18112335 (PMC5713304; doi:10.3390/ijms18112335)
Supplement: Supplementary file 1 [file ijms-18-02335-s001.zip › Supplementary/S2_Table.xlsx]

## Sheet: S2
S2 Table. Reports on disease including miRNAs extracted from blood
miRNA	Reports
Upregulated
rno-miR-107-5p	upregulated in burned trauma / muscle [19]
rno-miR-383-5p	downregulated in hyperoxia / plasma [20]
	upregulated in chronic unpredictable mild stress / serum [21]
rno-miR-24-1-5p	upregulated in cerebral aneurysm / brain [22]
	downregulated in chronic stress / brain [23]
rno-mir-191b
rno-miR-196b-5p	upregulated in traumatic brain injury / brain [24]
rno-miR-3552
Downregulated
rno-mir-194-1
The “Reports” column indicates upregulated or downregulated, disease, sample. Numbers in the brackets indicate the references.
