# Supplementary material for: Gene Expression Analysis of the Effect of Ischemic Infarction in Whole Blood
Source: Int J Mol Sci. 2017 Nov 5;18(11):2335. doi: 10.3390/ijms18112335 (PMC5713304; doi:10.3390/ijms18112335)
Supplement: Supplementary file 1 [file ijms-18-02335-s001.zip › Supplementary/S3_Table.xlsx]

## Sheet: S3
S3 Table. Reports on disease including human miRNAs with sequences similar to miRNAs extracted from blood
Rat miRNA	Human miRNA	Reports
Upregulated
rno-miR-107-5p	hsa-miR-103a-2-5p
rno-miR-383-5p	hsa-miR-383-5p	downregulated in glioblastoma / plasma [25]
rno-miR-24-1-5p	hsa-miR-24-1-5p	downregulated in intracranial aneurysm / blood vessel [26]
	hsa-miR-24-2-5p	upregulated in hypoxia / cell in vitro [27]
		downregulated in myocardial infarction / plasma [28]
rno-mir-191b	hsa-mir-191	upregulated in lung cancer / tissue [29]
	hsa-mir-4653	upregulated in hepatofellular carcinoma / tissue [30]
rno-miR-196b-5p	hsa-miR-196b-5p	upregulated in gastric cancer / cell in vitro [31]
		downregulated in active Ulcerative Colitis / biopsy [32]
	hsa-miR-196a-5p	downregulated in active Ulcerative Colitis / biopsy [32]
		upregulated in Endometrioid Endometrial Carcinoma / tumour [33]
rno-miR-3552
Downregulated
rno-mir-194-1	hsa-mir-194-1	downregulated in lung cancer tumour / tissue [34]
	hsa-mir-194-2	downregulated in lung cancer tumour / tissue [34]
	hsa-mir-548az
	hsa-mir-548k	upregulated in head and neck tumour / tissue [35]
The “disease related papers” column indicates upregulated or downregulated, disease, sample. Numbers in the brackets indicate the references.
